# Supplementary material for: Elevated DHODH expression promotes cell proliferation via stabilizing β-catenin in esophageal squamous cell carcinoma
Source: Cell Death Dis. 2020 Oct 15;11(10):862. doi: 10.1038/s41419-020-03044-1 (PMC7566478; doi:10.1038/s41419-020-03044-1)
Supplement: Supplementary file 7 — Supplementary table 1 [file 41419_2020_3044_MOESM7_ESM.xlsx]

## Sheet: Sheet1
Supplementary Table 1 Antibodies and reagents
TMA, Antibodies and reagents	Company	Identifier
TMA	Shanghai Outdo Biotechnology Company Ltd.	OD-CT-DgEso01-001
	Shanghai Outdo Biotechnology Company Ltd.	HEsoS180Su05
	Shanghai Outdo Biotechnology Company Ltd.	HEsoS180Su06
Antibodies
DHODH	Proteintech Group	14877-1-AP
β-catenin	Proteintech Group	51067-2-AP
GSK3β	Proteintech Group	22104-1-AP
Ub	Proteintech Group	10201-2-AP
Lamin A/C	Proteintech Group	10298-1-AP
β-actin	Proteintech Group	60008-1-Ig
GST tag	Proteintech Group	66001-2-Ig
Flag tag	Proteintech Group	66008-2-Ig
Cyclin A	Proteintech Group	18202-1-AP
Cyclin B	Proteintech Group	55004-1-AP
Cyclin D	Proteintech Group	60186-1-Ig
Cyclin E	Proteintech Group	11554-1-AP
CDK2	Proteintech Group	10122-1-AP
CDK4	Proteintech Group	11026-1-AP
Bax	Sigma-Aldrich	B3428
Bcl2	Sigma-Aldrich	AV01005
E2F3	Sigma-Aldrich	AV38089
P53	Sigma-Aldrich	P6749
P21	Sigma-Aldrich	SAB4500065
Nanog	Abcam	ab109250
Oct4	Abcam	ab109183
p-β-catenin (Ser33/37)	Abcam	ab50350
HA tag	Abcam	ab1424
p-β-catenin (Ser33/37/Thr41)	Cellsignaling Technology	9561
Reagents
Orotate	Med Chem Express	HY-N0157
Cycloheximide	Med Chem Express	HY-12320
3×Flag peptide	Med Chem Express	HY-P0319
Glutathione	Sigma-Aldrich	G4251
Bortezomib	Sigma-Aldrich	5043140001
XAV-939	Selleck Inc	S1180
Lentivirus
shRNA-DHODH	Sigma-Aldrich	TRCN0000025821 (seq: CCGGTCCGGGATTTATCAACTCAAACTCGAGTTTGAGTTGATAAATCCCGGATTTTT)
shRNA-DHODH	Sigma-Aldrich	TRCN0000025868 (seq: CCGGGTGAGAGTTCTGGGCCATAAACTCGAGTTTATGGCCCAGAACTCTCACTTTTT)
